# Supplementary material for: Effectiveness of Virtual Reality-Based Interventions for Managing Chronic Pain on Pain Reduction, Anxiety, Depression and Mood: A Systematic Review
Source: Healthcare (Basel). 2022 Oct 17;10(10):2047. doi: 10.3390/healthcare10102047 (PMC9602273; doi:10.3390/healthcare10102047)
Supplement: Supplementary file 1 [file healthcare-10-02047-s001.zip]

Archive with 1 entries (1 files):
- healthcare-1954378-supplementary.pdf
